# Supplementary material for: A low-cost wearable device for portable sequential compression therapy
Source: Front Robot AI. 2022 Nov 14;9:1012862. doi: 10.3389/frobt.2022.1012862 (PMC9704504; doi:10.3389/frobt.2022.1012862)
Supplement: Supplementary file 2 [file DataSheet2.zip]

Archive with 8 entries (8 files):
- Electrical_Box.STL
- Electrical_Box_Top.STL
- FSR_Record.m
- Heat_Sealable_Layer.svg
- Intermediate_Layer.svg
- Leg_Force_Experiments.ino
- README.txt
- SCT_Run.ino
