# Supplementary material for: A low-cost wearable device for portable sequential compression therapy
Source: Front Robot AI. 2022 Nov 14;9:1012862. doi: 10.3389/frobt.2022.1012862 (PMC9704504; doi:10.3389/frobt.2022.1012862)
Supplement: Supplementary file 2 [file DataSheet2.zip › FSR_Record.m]

% Measure FSR output and pressure simultaneously
daqreset;
dq = daq("ni");
dq.Rate = 10;
addinput(dq, "Dev2", "ai1", "Voltage");         % Pressure 1
addinput(dq, "Dev2", "ai2", "Voltage");         % Pressure 2
addinput(dq, "Dev2", "ai3", "Voltage");         % Pressure 3
chf1 = addinput(dq, "Dev2", "ai11", "Voltage"); % FSR output 1
chf2 = addinput(dq, "Dev2", "ai12", "Voltage"); % FSR output 2
chf3 = addinput(dq, "Dev2", "ai13", "Voltage"); % FSR output 3

% Total duration of acquisiton, seconds
T = 360;

% Force conversion data for FSR 402 sensor
R0 = 981;               % Known resistor, ohm (same for both sensors)
R_max = 1e7;            % No-load resistance of sensor, from spec sheet
VS = 5.3;               % Supply voltage

% Plot force monitor for 60 s at a time
forces = NaN(3600, 3);
fig = figure('Name', 'Real-time force monitor');
t = (0 : 0.1 : 360 - 0.1)';
hold on;
p1 = plot(t, forces(:, 1), '-r', 'LineWidth', 1.2);
hold on;
p2 = plot(t, forces(:, 2), '-b', 'LineWidth', 1.2);
hold on;
p3 = plot(t, forces(:, 3), '-g', 'LineWidth', 1.2);
hold off;

xlabel('Time [s]');
ylabel('Force [N]');
xlim([0, 360]);
ylim([0, 50]);
fig.Position = [200, 200, 800, 500];
movegui(fig, 'center');
p1.YDataSource = 'forces(:, 1)';
p2.YDataSource = 'forces(:, 2)';
p3.YDataSource = 'forces(:, 3)';

% Create empty timetable to store acquired data
data = timetable('Size', [0, 6], ...
    'VariableTypes', {'double', 'double', 'double', 'double','double', 'double'}, ...
    'RowTimes', seconds([]), ... 
    'VariableNames', {'Dev2_ai1', 'Dev2_ai2', 'Dev2_ai3', 'Dev2_ai11','Dev2_ai12','Dev2_ai13'});
N = 0;

% Start background data acquisition
fprintf("Starting background acquisition ... ");
start(dq, "Duration", seconds(T));

% Save data and refresh force monitor
while dq.Running
    pause(1);
    n = dq.NumScansAvailable;
    if n > 0
        % Save data
        D = read(dq, n);
        data = [data; D];
        N = N + n;
        
        % Refresh monitor
        % Resistance of Flexi-force sensor
        V1_corr = min(VS, D.Dev2_ai11);
        V2_corr = min(VS, D.Dev2_ai12);
        V3_corr = min(VS, D.Dev2_ai13);
        R1 = min(R_max, R0 * V1_corr ./ (VS - V1_corr));
        R2 = min(R_max, R0 * V2_corr ./ (VS - V2_corr));
        R3 = min(R_max, R0 * V3_corr ./ (VS - V3_corr));
        % Force in N, from Instron calibration curve
        F1  = 10.^((3.239 - 0.4363 * log10(R1))./(log10(R1) - 1.399));
        F2  = 10.^((3.239 - 0.4363 * log10(R2))./(log10(R2) - 1.399));
        F3  = 10.^((3.239 - 0.4363 * log10(R3))./(log10(R3) - 1.399));
        % Update force plots
        k = cast(n, 'int8');
        forces = circshift(forces, -k, 1);
        forces(end - n + 1 : end, 1) = F1;
        forces(end - n + 1 : end, 2) = F2;
        forces(end - n + 1 : end, 3) = F3;
        refreshdata;
    end
end

% Save any remaining data
n = dq.NumScansAvailable;
if n > 0
    % Save data
    D = read(dq, "all");
    data = [data; D];
    N = N + n;
end

% End acquisition
flush(dq);
delete(dq);
fprintf("Done. \n");

% Save data
% saved_data = data;
