# Supplementary material for: A low-cost wearable device for portable sequential compression therapy
Source: Front Robot AI. 2022 Nov 14;9:1012862. doi: 10.3389/frobt.2022.1012862 (PMC9704504; doi:10.3389/frobt.2022.1012862)
Supplement: Supplementary file 2 [file DataSheet2.zip › Leg_Force_Experiments.ino]

/This code is used to conduct several Force recording experiments for the Low-Cost, Soft, Wearble Device for SCT;
/Authors: Mark Schara, Bryan Zeng

/init Arduino pins
int Pump1pin=2;
int Valve1pin=11;
int Valve2pin=12;
int Valve3pin=6;
/code inits
unsigned long myTime;
int n = 1;
int counter = 1;

/init Arduino pins as outputs for the valves and pump
void setup() {
  pinMode(Pump1pin,OUTPUT);
  pinMode(Valve1pin,OUTPUT);
  pinMode(Valve2pin,OUTPUT);
  pinMode(Valve3pin,OUTPUT);
}

void loop() {

  
/ *Controlled Force Experiment Start*  
  digitalWrite(Valve1pin,LOW);
  digitalWrite(Valve2pin,LOW);
  digitalWrite(Valve3pin,LOW);
  delay(500);

  digitalWrite(Pump1pin,HIGH);
  digitalWrite(Valve1pin,HIGH);
/ Apply DC of 100/137 to most distal valve/strap
  while (millis() < 95000*(counter-1)+30000) {
    digitalWrite(Valve1pin,LOW);
    delay(37);
    digitalWrite(Valve1pin,HIGH);
    delay(100);
  }
  digitalWrite(Valve1pin,LOW);
/ Apply DC of 300/355 to middle valve/strap
  digitalWrite(Valve2pin,HIGH); 
  while (millis() < 95000*(counter-1)+60000) {
      digitalWrite(Valve2pin,LOW);
      delay(55);
      digitalWrite(Valve2pin,HIGH);
      delay(300);
  }
  digitalWrite(Valve2pin,LOW);
/ Apply DC of 115/165 to most proximal valve/strap
  while (millis() < 95000*(counter-1)+90000) {
     Serial.println("3nd pouch start");
     digitalWrite(Valve3pin,LOW);
     delay(50);
     digitalWrite(Valve3pin,HIGH);
     delay(115);
  }
  digitalWrite(Valve3pin,LOW);
  delay(5000);
  counter = counter+1;
  
/ Note: To change force output change the DC on and off values
/ *Controlled Force Experiment End*

/ *Uncontrolled Force Experiment Start*  
  digitalWrite(Valve1pin,LOW);
  digitalWrite(Valve2pin,LOW);
  digitalWrite(Valve3pin,LOW);
  delay(500);
/ Inflate strap 1
  digitalWrite(Pump1pin,HIGH);
  digitalWrite(Valve1pin,HIGH);
  delay(30000);
  digitalWrite(Valve1pin,LOW);
/ Inflate strap 2
  digitalWrite(Valve2pin,HIGH); 
  delay(30000);
  digitalWrite(Valve2pin,LOW);
/ Inflate strap 3
  digitalWrite(Valve3pin,HIGH); 
  delay(30000);
  digitalWrite(Valve3pin,LOW);
  
  delay(5000);
/ *Uncontrolled Force Experiment End*

}
