# Supplementary material for: A low-cost wearable device for portable sequential compression therapy
Source: Front Robot AI. 2022 Nov 14;9:1012862. doi: 10.3389/frobt.2022.1012862 (PMC9704504; doi:10.3389/frobt.2022.1012862)
Supplement: Supplementary file 2 [file DataSheet2.zip › README.txt]

This file contains a list of the contents of the attached Supplementary Folder:

FSR_Record - the MATLAB code used in conjunction with the flexiforce sensors used to record Laplace pressure.

Electrical_Box - the STL file used to 3D print the electrical box.

Electrical_Box_Top - the STL file used to 3D print the electrical box cover.

Heat_Sealable_Layer - A vector file (SVG) that shows the dimensions and pattern of the heat sealable layers of the device.

Intermediate_Layer - A vector file (SVG) that shows the dimensions and pattern of the non-stick intermediate layer of the device.

Leg_Force_Experiments - Arduino code uploaded to the device's Arduino nano during leg force experiments.

SCT_Run - Arduino code uploaded to the device to perform SCT.

Supplementary_Material - Any supplementary material that adds to the presented manuscript is in this document for the purposes of reproducing our device or results.
