# Supplementary material for: A low-cost wearable device for portable sequential compression therapy
Source: Front Robot AI. 2022 Nov 14;9:1012862. doi: 10.3389/frobt.2022.1012862 (PMC9704504; doi:10.3389/frobt.2022.1012862)
Supplement: Supplementary file 2 [file DataSheet2.zip › SCT_Run.ino]

//This code is used to conduct SCT on a human leg via the Low-Cost, Soft, Wearble Device for SCT;
//Authors: Mark Schara, Bryan Zeng

//init Arduino pins
int Pump1pin=9;
int Valve1pin=11;
int Valve2pin=12;
int Valve3pin=6;
int potPin1=A0;
int potPin2=A1;
int potPin3=A2;
//code inits
unsigned long myTime;
int n = 1;
int counter = 1;
int readValue1;
int readValue2;
int readValue3;
float writeReadConversion=255./1023.;
float writeValue1;
float writeValue2;
float writeValue3;

void setup() {
  pinMode(Pump1pin,OUTPUT);
  pinMode(Valve1pin,OUTPUT);
  pinMode(Valve2pin,OUTPUT);
  pinMode(Valve3pin,OUTPUT);
  pinMode(potPin1,INPUT);  
  pinMode(potPin2,INPUT);
  pinMode(potPin3,INPUT); 
  
}

void loop() {

// Read variable pots
  readValue1=analogRead(potPin1);
  readValue2=analogRead(potPin2);
  readValue3=analogRead(potPin3);
  writeValue1=(writeReadConversion)*readValue1/5;
  writeValue2=(writeReadConversion)*readValue2/5;
  writeValue3=(writeReadConversion)*readValue3/5;
  digitalWrite(Pump1pin,HIGH);

// *Start Controlled Force*  
  digitalWrite(Valve1pin,LOW);
  digitalWrite(Valve2pin,LOW);
  digitalWrite(Valve3pin,LOW);
  delay(500);

  digitalWrite(Valve1pin,HIGH);
// Apply DC of 100/137 to most distal valve/strap
  while (millis() < 95000*(counter-1)+30000) {
    digitalWrite(Valve1pin,LOW);
    delay(37);
    digitalWrite(Valve1pin,HIGH);
    delay(writeValue1*100);
  }
  digitalWrite(Valve1pin,LOW);
// Apply DC of 300/355 to middle valve/strap
  digitalWrite(Valve2pin,HIGH); 
  while (millis() < 95000*(counter-1)+60000) {
      digitalWrite(Valve2pin,LOW);
      delay(55);
      digitalWrite(Valve2pin,HIGH);
      delay(writeValue2*300);
  }
  digitalWrite(Valve2pin,LOW);
// Apply DC of 115/165 to most proximal valve and strap
  while (millis() < 95000*(counter-1)+90000) {
     Serial.println("3nd pouch start");
     digitalWrite(Valve3pin,LOW);
     delay(50);
     digitalWrite(Valve3pin,HIGH);
     delay(writeValue3*115);
  }
  digitalWrite(Valve3pin,LOW);
  delay(5000);
  counter = counter+1;

}
